# Supplementary material for: Atomic Layer Deposition of Titanium Oxide-Based Films for Semiconductor Applications—Effects of Precursor and Operating Conditions
Source: Materials (Basel). 2023 Aug 8;16(16):5522. doi: 10.3390/ma16165522 (PMC10456286; doi:10.3390/ma16165522)
Supplement: Supplementary file 1 [file materials-16-05522-s001.zip]

Archive with 1 entries (1 files):
- materials-2490911-supplementary.pdf
